# Supplementary material for: Caribou balance winter range fidelity and plasticity in response to weather, pregnancy, and summer range conditions
Source: J Mammal. 2026 May 23;107(4):696–713. doi: 10.1093/jmammal/gyag039 (PMC13416195; doi:10.1093/jmammal/gyag039)
Supplement: gyag039_Supplementary_Data [file gyag039_supplementary_data.zip]

Archive with 1 entries (1 files):
- Fullman et al Supplementary Data 2025-12-11.pdf
